# Supplementary material for: Cirrhosis-Associated RAS-Inflammation-Coagulation Axis Anomalies: Parallels to Severe COVID-19
Source: J Pers Med. 2021 Dec 1;11(12):1264. doi: 10.3390/jpm11121264 (PMC8709210; doi:10.3390/jpm11121264)
Supplement: Supplementary file 1 [file jpm-11-01264-s001.zip]

Archive with 1 entries (1 files):
- jpm-1469740-supplementary.pdf
